# Supplementary material for: Kinetic Study of the Oxidative Thermal Degradation of Polymer Composites Loaded with Hybrid Nanostructured Forms of Carbon: Correlation with Electrical and Morphological Properties
Source: Polymers (Basel). 2026 May 8;18(10):1150. doi: 10.3390/polym18101150 (PMC13210792; doi:10.3390/polym18101150)
Supplement: Supplementary file 1 [file polymers-18-01150-s001.zip]

Archive with 1 entries (1 files):
- polymers-4249790-supplementary.pdf
